# Supplementary material for: Robust helix photo-transforming in soft matter
Source: Natl Sci Rev. 2025 Dec 13;13(3):nwaf572. doi: 10.1093/nsr/nwaf572 (PMC12866665; doi:10.1093/nsr/nwaf572)
Supplement: nwaf572_Supplemental_Files [file nwaf572_supplemental_files.zip]

Archive with 13 entries (13 files):
- Supplementary data-r.pdf
- Video S1.mp4
- Video S10.mp4
- Video S11.mp4
- Video S12.mp4
- Video S2.mp4
- Video S3.mp4
- Video S4.mp4
- Video S5.mp4
- Video S6.mp4
- Video S7.mp4
- Video S8.mp4
- Video S9.mp4
